# Supplementary material for: Gene Expression and Metabolome Analysis Reveals Anti-Inflammatory Impacts of 11,17diHDoPE on PM10-Induced Mouse Lung Inflammation
Source: Int J Mol Sci. 2024 May 14;25(10):5360. doi: 10.3390/ijms25105360 (PMC11121355; doi:10.3390/ijms25105360)
Supplement: Supplementary file 1 [file ijms-25-05360-s001.zip]

Archive with 1 entries (1 files):
- ijms-2989765-supplementary.pdf
